# Supplementary material for: miR-200 Enhances Mouse Breast Cancer Cell Colonization to Form Distant Metastases
Source: PLoS One. 2009 Sep 29;4(9):e7181. doi: 10.1371/journal.pone.0007181 (PMC2749331; doi:10.1371/journal.pone.0007181)
Supplement: Table S2 — Primers and siRNA sequences. (0.03 MB XLS) [file pone.0007181.s004.xls]

## Sheet: Sheet1
	siRNA sequences
	sense	antisense
Zeb2	5’P-CAUCAGACUUUGAGGAAUAdTdT-3’	5’P-UAUUCCUCAAAGUCUGAUGdTdT-3’
fire fly luciferase	5’P-CUUACGCUGAGUACUUCGAdTdT-3’	5’P-UCGAAGUACUCAGCGUAAGdTdT-3
	RT-PCR primers
	forward	reverse
Cdh1	5’-GCACTCTTCTCCTGGTCCTG-3’	5’-TATGAGGCTGTGGGTTCCTC-3’
Cdh2	5’-AGGGTGGACGTCATTGTAGC-3’	5’-TCCTGAGGGTCTCCACCAC-3’
Snai1	5’-TGAGAAGCCATTCTCCTGCT-3’	5’-CTTCACATCCGAGTGGGTTT-3’
Zeb2	5’-CCGTTGGACCTGTCATTACC-3’	5’-GACGATGAAGAAACACTGTTGTG-3’
CK-18	5’-AGATGACACCAACATCACAAGG-3’	5’-CTTCCAGACCTTGGACTTCCT-3’
Egfr	5’-GGAGAGGAGAACTGCCAGAA-3’	5’-CGACAGCGATGGGAACAT-3’
Gapdh	5’-GACCCCTTCATTGACCTCAAC-3’	5’-CTTCTCCATCGTGGTGAAGA-3’
Vim	5’-AGATGGCTCGTCACCTTCGTGAAT-3'	5’-AGGATTTCTCTGCCTCTGCCAACCTT-3’
Ubc	5’-ATTTGGGTCGCGGTTCTTG-3’	5’-TGCCTTGACATTCTCGATGGT-3’
	shRNA cloning primers
	forward	reverse
Zeb2	5'pTGCTTACGCTGAGTACTTCGATTCAAGAGATCGAAGTACTCAGCGTAAGTTTTTTC3’	5'pTCGAGAAAAAACTTACGCTGAGTACTTCGATCTCTTGAATCGAAGTACTCAGCGTAAGCA-3’
firefly luciferase	5'pTGCTTACGCTGAGTACTTCGATTCAAGAGATCGAAGTACTCAGCGTAAGTTTTTTC3’	5'pTCGAGAAAAAACTTACGCTGAGTACTTCGATCTCTTGAATCGAAGTACTCAGCGTAAGCA3’
	miR-141-200c cloning primers
	forward	reverse
miR-141-200c	5'-CGCAGGGATCCGGAGCAGGAGATCTGCCGCTTCTC-3'	5'-GGAGCGAATTCCAGAAGGTTAAAGGTCAGAGGCTG-3'
